# Supplementary material for: Effect of Influenza Vaccination on Mortality and Heart Failure Hospitalization in Heart Failure Patients
Source: Vaccines (Basel). 2025 Oct 15;13(10):1055. doi: 10.3390/vaccines13101055 (PMC12567559; doi:10.3390/vaccines13101055)
Supplement: Supplementary file 1 [file vaccines-13-01055-s001.zip]

Archive with 1 entries (1 files):
- vaccines-3873158-supplementary.pdf
